# Supplementary material for: BRAFV600E Positivity-Dependent Effect of Age on Papillary Thyroid Cancer Recurrence Risk
Source: Cancers (Basel). 2023 Nov 13;15(22):5395. doi: 10.3390/cancers15225395 (PMC10670702; doi:10.3390/cancers15225395)
Supplement: Supplementary file 1 [file cancers-15-05395-s001.zip]

Archive with 1 entries (1 files):
- cancers-2691994-supplementary.pdf
